# Supplementary material for: Effects of TMEM232 Variant on Infant Atopic Dermatitis According to Maternal Factors
Source: Genes (Basel). 2024 Nov 8;15(11):1446. doi: 10.3390/genes15111446 (PMC11593446; doi:10.3390/genes15111446)
Supplement: Supplementary file 1 [file genes-15-01446-s001.zip]

Archive with 1 entries (1 files):
- genes-3262952-supplementary.pdf
